# Supplementary material for: Changes in Mortality Inequalities in Urban and Rural Populations during 1990–2018: Lithuanian Experience
Source: Medicina (Kaunas). 2021 Jul 25;57(8):750. doi: 10.3390/medicina57080750 (PMC8398674; doi:10.3390/medicina57080750)
Supplement: Supplementary file 1 [file medicina-57-00750-s001.zip]

Archive with 1 entries (1 files):
- medicina-1283507-supplementary.pdf
